# Supplementary material for: Chromosome-level genome assemblies of Cutaneotrichosporon spp. (Trichosporonales, Basidiomycota) reveal imbalanced evolution between nucleotide sequences and chromosome synteny
Source: BMC Genomics. 2023 Oct 11;24:609. doi: 10.1186/s12864-023-09718-2 (PMC10568926; doi:10.1186/s12864-023-09718-2)
Supplement: Supplementary file 2 — Table S1. Repeat sequence content of sequenced Cutaneotrichosporon and reference model yeasts [file 12864_2023_9718_MOESM2_ESM.xlsx]

## Sheet: Sheet1
Table S1. Repeat sequence content of sequenced Cutaneotrichosporon and reference model yeasts
Species	C. cavernicola				C. aff. cavernicola	C. spelunceum	S. cerevisiae	Cr. neoformans
strain	HIS002	HIS019	HIS631	HIS641	HIS471	HIS016	S288C	JEC21
source	this work	this work	this work	this work	this work	this work	GCF_000146045.2	GCF_000091045.1
Retroelements	0	0	0	0	0	0	2.37	2.59
DNA transposons	0	0	0	0	0.08	0	0	0.28
Rolling-circles	0	0	0	0	0	0	0	0
Unclassified interspersed repeats	0.22	0.18	0.17	0.2	0.19	0.38	2.94	2.03
Small RNA:	0	0	0	0	0	0	0	0
Satellites:	0	0	0	0	0	0	0	0
Simple repeats:	1.6	1.64	1.62	1.61	1.65	1.42	0.96	0.7
Low complexity:	0.26	0.27	0.27	0.27	0.29	0.24	0.2	0.2
Total repeats	2.08	2.1	2.05	2.08	2.2	2.04	6.47	5.8
