# Supplementary material for: Chromosome-level genome assemblies of Cutaneotrichosporon spp. (Trichosporonales, Basidiomycota) reveal imbalanced evolution between nucleotide sequences and chromosome synteny
Source: BMC Genomics. 2023 Oct 11;24:609. doi: 10.1186/s12864-023-09718-2 (PMC10568926; doi:10.1186/s12864-023-09718-2)
Supplement: Supplementary file 3 — Table S2. Predicted position of exons of secondary barcode genes by tBLASTn. The protein sequences of S. cerevisiae were used as queries. Split alignments (corresponding to introns) that are not common to all strains are shown in bold. [file 12864_2023_9718_MOESM3_ESM.xlsx]

## Sheet: Sheet1
Table S2. Predicted position of exons of secondary barcode genes by tBLASTn. The protein sequences of S. cerevisiae were used as queries. Split alignments (corresponding to introns) that are not common to all strains are shown in bold.
		Query range		Target range
		start pos.	end pos.	chromosome	start pos.	end pos.
ACT1 (S. cerevisiae YFL039C)
	C. cavernicola HIS019	9	375	Chr4	670679	669540
	C. aff. cavernicola HIS471	9	375	Chr4	1148752	1149891
	C. spelunceum HIS016	9	343	Ctg6	307799	308842
		341	375	Ctg6	308868	308972
TEF1 (S. cerevisiae YPR080W )
	C. cavernicola HIS019	3	24	Chr3	2718975	2719040
		25	109	Chr3	2719075	2719329
		103	414	Chr3	2719386	2720321
		393	443	Chr3	2720368	2720520
	C. aff. cavernicola HIS471	3	104	Chr3	2365988	2366374
		103	443	Chr3	2366460	2367482
	C. spelunceum HIS016	4	36	Ctg1	275025	274927
		36	104	Ctg1	274856	274650
		103	443	Ctg1	274516	273494
RPB2 (S. cerevisiae YOR151C)
	C. cavernicola HIS019	11	78	Chr4	1496361	1496561
		86	763	Chr4	1496680	1498734
		758	1202	Chr4	1498757	1500097
		1201	1219	Chr4	1500165	1500221
	C. aff. cavernicola HIS471	9	78	Chr4	1506036	1506239
		86	763	Chr4	1506344	1508401
		761	1202	Chr4	1508431	1509762
		1201	1219	Chr4	1509830	1509886
	C. spelunceum HIS016	6	763	Ctg2	601860	599521
		763	1202	Ctg2	599485	598160
		1201	1219	Ctg2	598101	598045
