# Supplementary material for: Chromosome-level genome assemblies of Cutaneotrichosporon spp. (Trichosporonales, Basidiomycota) reveal imbalanced evolution between nucleotide sequences and chromosome synteny
Source: BMC Genomics. 2023 Oct 11;24:609. doi: 10.1186/s12864-023-09718-2 (PMC10568926; doi:10.1186/s12864-023-09718-2)
Supplement: Supplementary file 4 — Table S3. The positions of ITS sequences used for identity calculations in the genome assembly. If there are multiple identical sequences, up to five are shown. The sequence of Cr. amylolentus was used as deposited in GenBank (not extracted from assembly) because no ITS sequence was found in the assembly. [file 12864_2023_9718_MOESM4_ESM.xlsx]

## Sheet: Sheet1
Table S3. The positions of ITS sequences used for identity calculations in the genome assembly. If there are multiple identical sequences, up to five are shown. The sequence of Cr. amylolentus was used as deposited in GenBank (not extracted from assembly) because no ITS sequence was found in the assembly.
Species	Strain	Accession	strand	start position	end position
C. cavernicola	HIS002	AP028210.1	-	588806	588278
	HIS019	AP028219.1	-	3420	2892
				11153	10625
	HIS631	AP028227.1	-	585015	584487
				592748	592220
				600479	599951
	HIS641	AP028236.1	-	585385	584857
C. aff. cavernicola	HIS471	AP028245.1	-	6869	6341
				15322	14794
C. spelunceum	HIS016	BTCM01000010.1	-	414574	414046
				422142	421614
				429710	429182
S. cerevisiae	S288C	NC_001144.5	-	455962	455122
				465099	464259
	HN1	LR813494.2	-	445401	444562
S. paradoxus	mutant 337	CP081978.2	-	452177	451337
				461268	460428
				470345	469505
				494385	493545
S. kudriavzevii	CR85	CP030973.1	-	446022	445182
S. eubayanus	CBS 12357	CP030956.1	-	546348	545511
S. uvarum	CBS 7001	OX365923.1	-	476354	475517
				485393	484556
Cr. neoformans	JEC21	NC_006684.1	-	279885	279331
				287967	287413
Cr. gattii	WM276	NC_014939.1	+	1520581	1521136
				1528708	1529263
				1536835	1537390
				1544962	1545517
				1561215	1561770
					and other 43 locations
Cr. deuterogattii	R265	CP025762.1	+	1483475	1484029
Cr. amylolentus	CBS 6039	NR_111372.1	+	1	552
