# Supplementary material for: Chromosome-level genome assemblies of Cutaneotrichosporon spp. (Trichosporonales, Basidiomycota) reveal imbalanced evolution between nucleotide sequences and chromosome synteny
Source: BMC Genomics. 2023 Oct 11;24:609. doi: 10.1186/s12864-023-09718-2 (PMC10568926; doi:10.1186/s12864-023-09718-2)
Supplement: Supplementary file 5 — Table S4. Sorted chromosomes of reference Cryptococcus genomes for the calculation of LCBs [file 12864_2023_9718_MOESM5_ESM.xlsx]

## Sheet: Sheet1
Table S4. Sorted chromosomes of reference Cryptococcus genomes for the calculation of LCBs
species	Cr. neoformans	Cr. deneoformans	Cr. gattii	Cr. deuterogattii
strain	H99	JEC21	WM276	R265
accession	GCA_011801205.1	GCF_000091045.1	GCF_000185945.1	GCA_002954075.1
	CP047902.1 (complement)	NC_006670.1	NC_014938.1	CP025761.1 (complement)
	CP047903.1	NC_006684.1	NC_014939.1 (complement)	CP025762.1 (complement)
	CP047904.1	NC_006685.1	NC_014940.1 (complement)	CP025759.1 (complement)
	CP047906.1 (complement)	NC_006686.1	NC_014941.1	CP025760.1
	CP047907.1	NC_006687.1	NC_014942.1	CP025764.1 (complement)
	CP047908.1	NC_006691.1	NC_014943.1 (complement)	CP025763.1 (complement)
	CP047909.1	NC_006692.1	NC_014944.1 (complement)	CP025765.1 (complement)
	CP047915.1	NC_006693.1	NC_014949.1 (complement)	CP025768.1 (complement)
	CP047910.1 (complement)	NC_006694.1	NC_014945.1	CP025766.1 (complement)
	CP047911.1	NC_006679.1	NC_014946.1	CP025767.1
	CP047912.1	NC_006680.1	NC_014948.1 (complement)	CP025769.1 (complement)
	CP047905.1 (complement)	NC_006681.1	NC_014947.1	CP025772.1 (complement)
	CP047913.1 (complement)	NC_006682.1	NC_014950.1	CP025770.1 (complement)
	CP047914.1	NC_006683.1	NC_014951.1	CP025771.1 (complement)
