# Supplementary material for: Chromosome-level genome assemblies of Cutaneotrichosporon spp. (Trichosporonales, Basidiomycota) reveal imbalanced evolution between nucleotide sequences and chromosome synteny
Source: BMC Genomics. 2023 Oct 11;24:609. doi: 10.1186/s12864-023-09718-2 (PMC10568926; doi:10.1186/s12864-023-09718-2)
Supplement: Supplementary file 6 — Table S5. Accession numbers for genome assembly [file 12864_2023_9718_MOESM6_ESM.xlsx]

## Sheet: Sheet1
Table S5. Accession numbers for genome assembly
species	C. cavernicola				C. aff. Cavernicola			C. spelunceum
strain	HIS002	HIS019	HIS631	HIS641	HIS471			HIS016
Chromosome 1	AP028204	AP028212	AP028221	AP028229	AP028238		Chromosomal contigs (not assigned to corresponding chromosomes of C. cavernicola due to highly shuffled structure)	BTCM00000000 (BTCM01000001 - BTCM01000012)
Chromosome 2	AP028205	AP028213	AP028222	AP028230	AP028239
Chromosome 3	AP028206	AP028214	AP028223	AP028231	AP028240
Chromosome 4	AP028207	AP028215	AP028224	AP028232	AP028241
Chromosome 5	AP028208	AP028216	AP028225	AP028233 + AP028234	AP028242
Chromosome 6	AP028209	AP028217	AP028226	AP028235	AP028243
Chromosome 7	AP028210	AP028218 + AP028219	AP028227	AP028236	AP028244 + AP028245
Mitochondrion	AP028211	AP028220	AP028228	AP028237	AP028246		Mitochondrion	AP028247
